# Supplementary material for: Polysaccharides from the Coelomic Fluid of Urechis unicinctus: Extraction, Structural Diversity, and Potential Against Hypoxia
Source: Polymers (Basel). 2026 May 14;18(10):1203. doi: 10.3390/polym18101203 (PMC13210939; doi:10.3390/polym18101203)
Supplement: Supplementary file 1 [file polymers-18-01203-s001.zip]

Archive with 1 entries (1 files):
- polymers-4302224-supplementary.pdf
